# Supplementary material for: Twelve-month clinical outcomes of 206 patients with chronic pulmonary aspergillosis
Source: PLoS One. 2018 Apr 10;13(4):e0193732. doi: 10.1371/journal.pone.0193732 (PMC5892866; doi:10.1371/journal.pone.0193732)
Supplement: S1 File — (XLSX) [file pone.0193732.s003.xlsx]

## Sheet: Sheet1
No	Sex	Age	Banding	Banding	Pre-Referral therapy	Initiation	InitialRx	Regimen	FinalDrug	RxInitial	dose	Dailydose	Regimen	Reason	specify	Same regimen	dosechanges	RxFinal	FinalDrug	Dose	Doseperday	Underlying dz	Status	WEIGHT	MRC	IgG test 1	Self-assessment	Symptoms	Impact	Activity	Total	WEIGHT	MRC	IgG test 2	Self-assessment	Symptoms	Impact	Activity	Total	WEIGHT	MRC	IgG test 3	Self-assessment	Symptoms	Impact	Activity	Total
1	M	50-54	2	2	Voriconazole	Yes	Voriconazole	Stopped		Itraconazole	200mg BD	400	Stopped	adverse events	loss of libido			None		None		TB, Emphysema, Bullae, pneumothorax, Vit D deficiency, MBL	12 Months	60.2	4	741	Poor	83.4	69.2	93.3	78.8	56.2	2	201	Poor	59	42.4	80.3	56.6	58.9		158	Fair	93.9	60.8	72.3	70.2
3	F	60-64	1	1	Itraconazole	None	Itraconazole	Stopped		Itraconazole	200mg AM 100mg PM	300	Stopped	Stable clinically				None		None		COPD, HTN, IgA deficiency, MBL def	12 Months	36.5	3	40	Poor	92.5	63.2	85.8	75.4	35.8	2	39	Fair	91.3	43	54.8	54.9	39.8	4	19	Fair	78.5	43.5	74.1	60.4
4	M	70-74	2	2	Voriconazole	None	Voriconazole	Same	Voriconazole	Voriconazole	200mg BD	400	Same			Reduced dose	100	Voriconazole 150mg BD	Voriconazole	150mg BD	300	COPD	12 Months	82.4	3.5	143	Fair	50.4	47.4	72.4	55.6	73.4	2	149	Good	56.6	17.9	41.6	31.2	74.4	3	129	Very good	47.6	30.1	47.2	38.2
5	M	25-29	2	2	Voriconazole	Yes	Voriconazole	Same	Voriconazole	Voriconazole	200mg BD	400	Same			Same dose	0	Voriconazole 200mg BD	Voriconazole	200mg BD	400	TB	12 Months	65	1	459	Good	39.9	9.2	23.3	18.6	64.4	1	256	Very good	11.1	8.3	23.3	13.4	63.3	1	161	Good	7.8	9.4	0	6.3
6	M	60-64	1	1	None	None	None	None	None	None	None	0	None	Resected aspergilloma	Clinically stable			None	None	None		NTM, lobectomy, COPD,Emphysema, IFN def	12 Months	78	1	80	Good	29.5	2.1	18.5	11.3	80.1	1	74.2	Good	15.4	2	12.2	7	81	1	40.1	Good	29.3	5.9	6.2	8.7
9	M	65-69	1	1	Itraconazole	None	Itraconazole	Same	Itraconazole	Itraconazole	300mg OD	300	Same			Reduced dose	100	Itraconazole 100mg BD	Itraconazole	100mg BD	200	TB, DM, COPD	12 Months	47	5	201	Poor	66.6	95.2	100	89.7	56.3	3	1021	Fair	61.3	42.5	79.2	57.2	55.9	5	675	Fair	74.3	71.4	92.5	78.3
10	M	40-44	1	1	Itraconazole	None	Itraconazole	Same	Itraconazole	Itraconazole	200mg BD	400	Same			Reduced dose	300	Itraconazole 100mg OD	Itraconazole	100mg OD	100	Asthma, ABPA, Vit D def, IL-17 def	12 Months	57.2	3	56	Poor	95	50	72.4	64.3	66.3	4	75	Very poor	80.9	65.8	85.8	74.4	68.9	4	52	Very good	100	61.6	92.5	76.8
12	M	35-39	2	2	Voriconazole	Yes	Voriconazole	Changed	Posaconazole	Voriconazole	200mg OD	200	Changed	adverse events	Visual disturbacne			Posaconazole 300mg OD	Posaconazole	300mg OD	300	ABPA, MBL def, Vit D def	12 Months	79	1	108	Good	13.5	7.3	17.4	11.3	78.7	2	94	Good	40.6	1.7	18.6	13.5	76	1	71	Very good	32.2	5.3	6	9.5
15	M	65-69	1	1	Itraconazole	None	Itraconazole	Changed	Posaconazole	Itraconazole	200mg BD	400	Changed	adverse events	Visual disturbacne			Posaconazole 300mg OD	Posaconazole	300mg OD	300	Emphysema, COPD, Bronchiectais	12 Months	65.8	3	131	Fair	39.8	10.9	35.4	22.8	66.2	4	127	Fair	59.8	32.7	82.2	49.6	65.4	4	122	Fair	66.3	42.7	92.5	62
16	F	65-69	2	2	None	None	Itraconazole	Changed	Voriconazole	Itraconazole	100mg BD	200	Changed	Intolerence	GI disturbance			Voriconazole	Voriconazole	100mg BD	100	Asthma, COPD, Vit D def, NTM, IL12 def, IFN gamma def	12 Months	37	3	131	Poor	65.8	25.6	53.9	41.2	38.2	3	133	Fair	66.1	29.2	65.8	46.9	36.4	1	93	Good	0	24.4	65.6	40.5
20	F	75-79	1	1	Itraconazole	None	Itraconazole	Same	Itraconazole	Itraconazole	150mg BD	300	Same			Reduced dose	250	Itraconazole 50mg OD	Itraconazole	50mg OD	50	TB, Asthma, Bronchiectais	12 Months	50.2	5	201	Very poor	91.6	79.9	92.9	85.5	55.8	5	35	Poor	87.6	77.3	89.7	82	51.6	5	15	Poor	94.9	78.9	88.3	83.9
21	M	75-79	3	3	Itraconazole	Yes	Itraconazole	Changed	Voriconazole	Itraconazole	200mg BD	400	Changed	Intolerence	Nausea , vomiting			Voriconazole 250mg OD	Voriconazole	250mg OD	250	Asthma, HTN, Vit D def	12 Months	65.2	4	55	Poor	80	43.8	85.7	63.9	64.2	4	41	Poor	29.5	48	72.8	53.5	58.4	4	45	Fair	31.7	37.2	60.1	43.7
23	M	60-64	1	2	Itraconazole	Yes	Itraconazole	Changed	Voriconazole	Itraconazole	200mg BD	400	Changed	Intolerence	Vomiting			Voriconazole 200mg BD	Voriconazole	200mg BD	400	NTM, COPD, HTN	12 Months	86.7	3	120	Fair	92.8	66.3	85.8	76.6	84.8	5	129	Fair	92.3	63.3	93.3	77	82.3	5	67	Poor	73.3	80.6	92.5	83
24	M	50-54	1	1	Itraconazole	Yes	Itraconazole	Same	Itraconazole	Itraconazole	100mg OD	100	Same			Increased dose	-300	Itraconazole 200mg BD	Itraconazole	200mg BD	400	COPD, Emphysema, IFN def	12 Months	73.6	2	108	Fair	85.7	58.7	72.8	67.5	77.7	2	98	Fair	86	57.3	66.3	64.3	77.7	3	129	Fair	66.2	48.5	60.4	55.2
28	M	45-49	1	2	None	None	Itraconazole	Stopped		Itraconazole	200mg BD	400	Stopped	adverse events	Ankle swelling			None		None		Asbestos, TB,	12 Months	62.2	3	185	Fair	75.6	45.8	72.8	59.2	76.2	2	184	Fair	74	32.1	48.6	43.4	76.6	2	200	Fair	83.1	30.6	66.9	50.7
30	F	70-74	1	2	None	None	Voriconazole	Same	Voriconazole	Voriconazole	150mg BD	300	Same			Same dose	250	Voriconazole 50mg BD	Voriconazole	50mg OD	50	Bronchiectasis, Asthma, Rheumatoid arthritis,	12 Months	50.8	3	102	Poor	79.5	56	85.9	69	48.9	3.5	77	Fair	82.2	55.1	85	68.6	44.4	4	61	Fair	64.3	45.3	79.1	58.6
31	M	55-59	1	2	Itraconazole	Yes	Itraconazole	Stopped		Itraconazole	300mg OD	300	Stopped	adverse events	Ankle swelling			None		None		ABPA	12 Months	77.8	1	102	Very good	30.8	25.8	0	18.3	80.2	1	140	Very good	49.8	21.6	0	19.7	80.6	1	161	Very good	70.8	32.5	6	30.8
32	M	65-69	1	1	Itraconazole	None	Itraconazole	Same	Itraconazole	Itraconazole	200mg BD	400	Same			Reduced dose	300	Itraconazole 100mg BD	Itraconazole	100mg OD	100	Emphysema, NTM, HTN, COPD,	12 Months	60	3.5	366	Fair	84.2	57.3	85.9	73.3	65.6	3	149	Fair	44.4	24.3	78.5	46.4	61	4	129	Fair	50.9	34.9	66.2	47.1
33	F	20-24	2	2	Voriconazole	Yes	Voriconazole	Changed	Itraconazole	Voriconazole	200mg BD	400	Changed	adverse events	Phostosensitivity			Itraconazole 200mg BD	Itraconazole	200mg BD	400	TB, Asthma, Bronchiectais	12 Months	56.6	2	93	Fair	38.9	27.8	59.5	40	58	1.5	108	Good	30.4	18.3	29.5	23.6	56.6	2	81	Good	23.2	15.1	23.3	18.8
35	M	70-74	2	2	Voriconazole	None	Voriconazole	Stopped		Voriconazole	150mg BD	300	Stopped	adverse events	Visual disturbacne			None		None		Emphysema, COPD, HTN	12 Months	63	4	34	Very poor	97.7	83.2	100	90.9	56.4	5	27	Very poor	93.3434	82.35	100	89.6885	51	5	27	Very poor	90.6	84.4	100	90.3
36	M	70-74	2	3	Voriconazole	None	Voriconazole	Same	Voriconazole	Voriconazole	200mg BD	400	Same			Reduced dose	100	Voriconazole 150mg BD	Voriconazole	150mg BD	300	COPS, NTM	12 Months	97.6	4	20	Very poor	62.7623	43.9665	72.8889	56.1226	82.9	4	20	Poor	0	33.4	85.8	53.5	79.6	4	17	Poor	59	36.3	92.5	57.6
37	M	45-49	2	2	Voriconazole	Yes	Voriconazole	Same	Voriconazole	Voriconazole	200mg BD	400	Same			Increased dose	-100	Voriconazole	Voriconazole	250mg BD	500	Sarcoidosis, MBL Def,	12 Months	104.6	5	300	Poor	90.5	80.7	85.8	83.9	111.1	3	260	Poor	86.5	78.2	92.5	83.9	103	5	160	Poor	90.5	85.5	92.5	88.5
38	F	65-69	1	2	Itraconazole	None	Itraconazole	Stopped		Itraconazole	200mg BD	400	Stopped	adverse events	Ankle swelling (ITCZ), Photosensitivity (VRCZ)			None		None		HTN, Lobectomy, hypersensitivity pneumonitis	12 Months	91.6	4	141	Poor	76.8	65.2	86.5	73.5	91.3		105	Poor	72.2	68.4	100	78.6	88.8	3.5	64	Fair	55.3	61.5	92.5	69.9
39	M	75-79	3	3	None	None	Itraconazole	Stopped		Itraconazole	200mg BD	400	Stopped	Clinical failure				None		None		DM, Vit D def,	12 Months	60.8	2	38	Poor	64.1	18	31.1	29.9	58.8	3	34	Fair	62.5	65	100	75.4	59.8	3	33	Fair	49.1	74.7	100	78.1
40	F	75-79	1	1	Itraconazole	None	Itraconazole	Same	Itraconazole	Itraconazole	200mg BD	400	Same			Reduced dose	100	Itraconazole 300mg OD	Itraconazole	300mg OD	300	Emphyesema, Bilateral upper lobe fibrosis, pneumothorax, NTM, Bronchiectasis	12 Months	44.2	4	172	Poor	86.1132	44.7172	66.4792	59.1112	44.2	5		Poor	53.8408	52.0035	79.1415	60.8901	41.8	4.5	72	Poor	91.0491	83.0499	92.5068	87.3401
41	M	65-69	1	1	Itraconazole	None	Itraconazole	Changed	Posaconazole	Itraconazole	200mg OD	200	Changed	Resistance				Posaconazole 200mg OD	Posaconazole	200mg OD	200	COPD, Rheumatoid arthhritis, Lung abscess, Asthma, Asbestos, Bronchiectasis	12 Months	54.4	2	12	Fair	75.2	17.9	29.6	31	56.2	2	10		74.7	28.9	54.3	44.2	59	2	11	Very poor	100	65.7	85.9	77.5
43	M	60-64	1	1	Itraconazole	None	Itraconazole	Same	Itraconazole	Itraconazole	200mg BD	400	Same			Reduced dose	100	Itraconazole 300mg OD	Itraconazole	300mg OD	300	COPD	12 Months	75	3.5	181	Fair	70.9	67.6	100	78.6	75.9	4	36	Poor	88.8	61.2	92.5	75.3	74.2	3	60	Fair	91	47.4	100	70.6
44	F	50-54	1	1	Voriconazole	Yes	Itraconazole	Same	Itraconazole	Itraconazole	200mg BD	400	Same			Reduced dose	200	Itraconazole 200mg OD	Itraconazole	200mg OD	200	ABPA, Bronchiectasis, Pneumothoraces,	12 Months	72	2	1110	Good	Good	32.6	12.6	41.8	71.8	2	74	Good	25	8.9	35.2	19.4	75	1	43	Good	15.2	1.6	0	3.1
49	F	50-55	2	2	Itraconazole	None	Itraconazole	Changed	Posaconazole	Voriconazole	200mg BD	400	Changed	adverse events	Visual disturbacne			Posaconazole 300mg OD	Posaconazole	300mg OD	300	NTM, COPD, Vit D def	12 Months	49.2	4	1173	Poor	95.3	91.4	92.5	92.4	49.2	4	767	Poor	94.5	75.1	92.5	83.6	52	4	756	Very poor	72.4	92	92.5	88.9
51	F	60-64	1	2	Itraconazole	Yes	Itraconazole	Changed	Voriconazole	Itraconazole	200mg BD	400	Changed	adverse events	ankle swelling			Voriconazole 200mg BD	Voriconazole	200mg BD	400	NTM, COPD, Emphysema,	12 Months	37.6	5	181	NULL	88.1	91.7	100	93.6	34.1	5	165	Very poor	97.5	96.2	100	97.5	32	5	286	Poor	90.6	93.6	100	94.8
52	M	50-54	1	2	Itraconazole	None	Itraconazole	Changed	Posaconazole	Itraconazole	200mg BD	400	Changed	Clinical failure				Posaconazole 300mg/200mg alternate days	Posaconazole	250mg OD	250	sarcoidosis, IFN def	12 Months	79	2	50	Poor	87.3	37.2	31.7	44.1	78.8	3	41	Poor	90.6	37	53.6	50.9	77	3	36	Fair	97.5	44.8	60.4	57.6
53	F	65-69	1	2	Itraconazole	Yes	Itraconazole	Stopped		Itraconazole	200mg BD	400	Stopped	Intolerence , adverse events	GI disturbance , Bloating flatulence. Visual disturbance with VTRC			None		None		ABPA, TB, COPD,	12 Months	63	2	69	Fair	66.4	32.9	47.7	42.9	62	2	51	Good	36.7	37	59.5	43.9	60.8	3	90	Good	60.2	29.1	59.5	43.1
54	M	50-54	2	2	Voriconazole	Yes	Itraconazole	Stopped		Itraconazole	200mg BD	400	Stopped	Pan-azole resistant isolate				None		None		TB,	12 Months	53	4.5	606	Poor	88.3	75.7	100	85.6	52.7	5	691	Fair	90.5	47.4	86.6	66.5	52.9	4	983	Fair	90.3	48.3	92.5	68.7
55	F	60-64	1	1	Itraconazole	None	Itraconazole	Same	Itraconazole	Itraconazole	200mg BD	400	Same			Same dose	0	Itraconazole 200mg BD	Itraconazole	200mg BD	400	Ankylosing spondylitis, Ulcerative colitis	12 Months	47.6	1	403	Poor	86.8	69.7	100	78.3	49.9	1	391	Poor	55.3	14.8	0	15.2	51.2	1	194	Poor	49.1	20.6	0	17.7
56	F	35-39	2	2	Itraconazole	None	Itraconazole	Stopped		Itraconazole	300mg OD	300	Stopped	Intolerence	all azoles			None		None		TB, Systemic sclerosis, Raynouds syndrome,	12 Months	39	4	197	Poor	68.9	49.3	66.1	58	38.5	3	140	Poor	48	48.1	66.2	54.2	36.2	4	115	Very poor	69.6	60.6	72.8	65.9
57	M	60-64	1	2	None	None	Itraconazole	Stopped		Itraconazole	200mg BD	400	Stopped	Intolerence	shortness of breath			None		None		COPD, Alcohol excess,	12 Months	45.9	1.5	79	Fair	61.1	89.2	100	82.7	43.8	1	71	Poor	71.8	89.9	100	83.7	45.7	1	83	Fair	79	55.9	59.5	60.4
58	M	55-59	1	1	Itraconazole	None	Itraconazole	Same	Itraconazole	Itraconazole	300mg OD	300	Same			Increased dose	-100	Itraconazole 200mg BD	Itraconazole	200mg BD	400	DM,	12 Months	79	5	68	Poor	93.9	55	78.3	68.3	77.8	3	72	Fair	51.7	33.5	72.8	48.4	78.4	1	74	Good	37.8	29.9	73	44.4
59	M	75-79	2	2	Voriconazole	None	Voriconazole	Same	Voriconazole	Voriconazole	200mg BD	400	Same			Reduced dose	200	Voriconazole 200mg OD	Voriconazole	200mg OD	200	NTM, DM, HTN,	12 Months	63.8	2	194	Fair	42.4	7	41.4	22.9	64	2	141	Fair	7.6	7.4	44	18.9	64.8	2	148	Good	22.8	11	41.4	22.4
60	M	65-69	1	2	Itraconazole	None	Itraconazole	Changed	Voriconazole	Itraconazole	200mg BD	400	Changed	adverse events	Peripheral neuropathy			Voriconazole 150mg BD	Voriconazole	150mg BD	300	TB, Vit D def, COPD,	12 Months	62.5	5	90	Very poor	75.5	80.5	86.5	81.5	63.6	5	32	Very poor	74.3	84	92.5	85	67.2	4	37	Poor	62.2	54.5	86.4	65.4
62	F	70-74	1	2	None	None	Itraconazole	Changed	Voriconazole	Itraconazole	100mg BD	400	Changed	Intolerence	fatigue			Voriconazole 100mg BD	Voriconazole	100mg BD	200	ABPA, Asthma, Bronchiectasis,	12 Months	57.8	4.5	291	Poor	66.9	65.1	85.9	72	54	5	151	Very poor	49.7	84.4	100	84.1	50.8	5	149	Poor	56	57.8	87.3	63.7
63	M	65-69	1	1	None	None	Itraconazole	Stopped		Itraconazole	200mg BD	400	Stopped	adverse events	ankle swelling			None		None		COPD, Bronchiectais, HTN, MBL def	12 Months		1	87	Good	42.7	1.6	0	8.1	67.9	2		Good	39.9	8.6	17.7	16	66.5	1	73	Good	39.7	12.4	11.2	16
65	M	65-69	1	2	None	None	Voriconazole	Changed	Posaconazole	Voriconazole	200mg OD	200	Changed	adverse events	Photosensitivity			Posaconazole	Posaconazole	200 OD	200	COPD, TB, Alcohol excess	12 Months	75	5	12	ND	95.3	83.2	85.8	86	73.6	5	8	ND	100	71.5	85.8	79.2	72.4	5	12	Very poor	100	83.2	92.5	88.8
68	M	65-69	1	1	None	None	Itraconazole	Same	Itraconazole	Itraconazole	200mg BD	400	Same			Reduced dose	200	itraconazole 100mg BD	Itraconazole	100mg BD	200	Lymphopania, Vit D def	12 Months	71.2	2	143	Good	49.9	2.3	59.6	19.9	75.4	2	65	Fair	29.3	42.4	53.2	43.9	74.6	2	38	Fair	20.3	32.8	100	30.6
70	M	45-49	2	2	Voriconazole	Yes	Voriconazole	Same	Voriconazole	Voriconazole	200mg BD	400	Same			Increased dose	-200	Voriconazole 300mg BD	Voriconazole	300mg BD	600	SAIA, Sarcoidosis, MBL def, Vit.D def	12 Months	87.9	2.5	121	Fair	56.2	36.4	47.7	42.8	88.2	2	104	Fair	43.4	28.6	41.5	35	87.2	2	74	Fair	64.8	24.1	54.4	39.1
71	M	55-59	2	2	Voriconazole	Yes	Voriconazole	Same	Voriconazole	Voriconazole	200mg BD	400	Same			Same dose	0	Voriconazole 200mg BD	Voriconazole	200mg BD	400	HTN, SCD trait,	12 Months	80	1.5	136	Good	39.4	18.6	17.4	21	75.8	1	100	Good	27.5	5.5	12.2	10.8	77.2	1	110	Very good	24.4	5.5	12.2	10.3
72	M	60-64	2	2	Voriconazole	Yes	Voriconazole	Changed	Isavuconazole	Itraconazole	200mg BD	400	Changed	adverse events	Peripheral neuropathy			Isavuconazole 100mg OD	Isavuconazole	100mg OD	100	Bronchiectasis, NTM, TB, Pneumothorax, IFN-def	12 Months	62.7	5	27	Poor	74.5	76.7	92.5	81.4		5	26	Poor	75.1	85	92.5	85.7	70.8	5	28	Poor	74.5	95.9	100	93.2
73	M	40-44	1	1	None	None	Itraconazole	Changed	Voriconazole	Itraconazole	100mg BD	200	Changed	clinical failure	low levels			Voriconazole 200mg OD	Voriconazole	200mg OD	200	Ankylosing Spondylitis	12 Months	77.2	1	110	Good	33.5	14.9	23.3	20.4	75.2	1	110	Good	30.2	13.5	12.2	15.5	74.8	1	80	Good	11.1	4	12.2	7.6
74	F	30-34	1	1	Itraconazole	Yes	Itraconazole	Stopped	None	Itraconazole	300mg /day	300	Stopped	Intolerence (Both ITCZ & VRCZ)	ITCZ (fatigue, gastric upset, lethargy) VRCZ (confusion, memory loss and vertigo			None	None	None		TB	12 Months	44.3	3	185	Fair	70.6	80.2	59.5	71.5	43	4	174	Poor	56.8	68.7	79.7	70.4	37	4	118	Very poor	67.1	80.9	100	84.5
76	M	50-54	2	2	Voriconazole	Yes	Voriconazole	Same	Voriconazole	Itraconazole	100mg BD	200	Changed	adverse events	hepatic dysfunction			Voriconazole 100mg OD	Voriconazole	100mg OD	100	COPD, Emphysema	12 Months	49.9	2	587	Fair	56.4	25.6	66.2	42.8	53.3	3	410	Fair	31.7	15.7	50.5	28.4	52.6	2	303	Poor	56.8	13.1	79	40.1
78	F	65-69	1	1	None	None	Itraconazole	Same	Itraconazole	Itraconazole	200mg BD	400	Same			Reduced dose	200	Itraconazole 100mg BD	Itraconazole	100mg BD	200	SCCA lung, TB, Pneumothorax, Empyema, CAP,COPD, Bronchiectasis, HTN	12 Months	48.5	2	140	Fair	57.8	18.6	30.5	29.8	45.4	2	138	Fair	40.8	19.3	55.8	34	44.4	2	98	Fair	45.4	14.8	47.6	29.5
79	M	65-69	1	1	None	None	Itraconazole	Same	Itraconazole	Itraconazole	200mg BD	400	Same			Reduced dose	200	Itraconazole 100mg BD	Itraconazole	100mg BD	200	COPD, Pneumothorax,	12 Months	48.5	2	174	Fair	88.8	46	60.4	57.7	57	3	124	Good	71.3	30.6	35.6	38.1	53.8	2	135	Good	66.9	25	55.1	40.1
80	M	50-54	1	1	Itraconazole	None	Itraconazole	Same	Voriconazole	Voriconazole	200mg BD	400	Same			Increased dose	-200	Voriconazole 300mg BD	Voriconazole	300mg BD	600	Vit D def, MBL def	12 Months	61.4	1.5	496	Good	42.4	5.6	18.5	14.6	61	1	505	Good	33.7	3.6	23.7	14.3	68.2	2	496	Good	39.9	11.1	23.7	19.2
82	M	65-69	2	2	Voriconazole	Yes	Itraconazole	Stopped	None	Itraconazole	200mg BD	400	Stopped	adverse events	Peripheral neuropathy (VRCZ), intolrenace of ITCZ			None	None	None		COPD, Lobectomy, Emphysema	12 Months	56.3	4.5	510	Poor	95.3	74.3	100	85.5	57.2	3.5	192	Very poor	93	62.3	92.5	76.6	61	4	147	Poor	90.5	78.3	92.5	84.6
83	F	40-44	1	2	Itraconazole	None	Itraconazole	Stopped	None	Itraconazole	200mg BD	400	Stopped	Resistant isolate				None	None	None		TB, Bronchiectasis, Asthma, lobectomy,	12 Months	56.3	1.5	137	Poor	93	57.9	53.6	63	57.2	2.5	121	Fair	74	56.5	60.4	60.3	72.3	2	109	Fair	86	65	66.2	68.9
84	M	55-59	2	2	Voriconazole	None	Voriconazole	Changed	Itraconazole	Voriconazole	200mg BD	400	Changed	Clinical failure	low levels			Itraconazole 200mg BD	Itraconazole	200mg BD	400	Rheumatoid arthritis, TB, thoractomy, Bronchiectais, Vit D def	12 Months	79.3	5	80	Very poor	83	88.2	100	91.5	79.3	4	74	Poor	88.2	80.5	85.8	83.4	80	5	69	Poor	85.4	56.4	72.4	66.3
85	F	65-69	2	2	Voriconazole	Yes	Voriconazole	Stopped	None	Itraconazole	200mg BD	400	Stopped	Intolerance	ankle edema			None	None	None		MBL def, Emphysema, COPD,	12 Months	47.8	4.5	28	Fair	89.5	29.7	77.7	53.7	50.8	3	10	Fair	76.9	32.5	92	57.3	50.4	3	8	Good	65.5	33.9	100	59.2
86	F	35-39	1	1	Itraconazole	None	Itraconazole	Stopped	None	Itraconazole	200mg BD	400	Stopped	Stable clinically				None	None	None		MBL def, Bronchiectasis, HTN,	12 Months	116.8	2	171	Poor	90.7	49.9	93.3	70.8	114.2	2	137	Fair	77.1	43.8	85	63.3	108.4	2	146	Poor	84.1	71.7	85.8	78.2
89	M	70-74	1	1	Itraconazole	None	Itraconazole	Same	Itraconazole	Itraconazole	100mg BD	200	Same			Increased dose	-100	Itraconazole 300mg/day	Itraconazole	300mg OD	300	NTM, COPD, ,Pneumothorax, MBL def, PBC, Emphysema,	12 Months	62.8	2	392	Fair	55.4	70.9	100	77.7	65.6	2	167	Good	33.4	65.6	71.8	59.8	65.6	3	84	Poor	0	61.5	100	75.8
90	M	60-64	2	2	Itraconazole	Yes	Itraconazole	Stopped	None	Itraconazole	200mg BD	400	Stopped	adverse events	ankle edema, hapatic toxicities			None	None	None		Asthma, Bronchiectasis, COPD, ABPA, Vit D	12 Months	52.4	1.5	102	NULL	33.4038	42.0431	57.7231	45.1966	58.9	1.5	72	Good	47.6	14.8	53.5	32	59	2	56	Good	17.4	18.8	59.5	31.5
92	M	55-59	2	2	Voriconazole	None	Voriconazole	Stopped	None	Voriconazole	200mg BD	400	Stopped	adverse events	Hallucination, photosensitivity			None	None	None		COPD, NTM, Pneumothorax,	12 Months	68.2	4.5	1035	Poor	78.5057	57.0099	100	73.5996	65.8	4	1080	Poor	90.6	54.2	92.7	71.5	61.6	4	753	Very poor	84.5	69.5	100	81.2
93	M	60-64	2	2	Voriconazole	None	Voriconazole	Changed	Itraconazole	Voriconazole	200mg BD	400	Changed	adverse events	Visual disturbacne			Itraconazole 200mg BD	Itraconazole	200mg BD	400	MBL def, COPD, Vit D def, #Ribs,	12 Months	88.8	4	68	Poor	90.6415	72.6273	92.0317	81.306	88.8	3	62	Very poor	86.5	66.1	100	79.7	90.8	4	57	Fair	87.5	65.5	92.5	77.3
94	M	55-59	2	2	Voriconazole	Yes	Voriconazole	Stopped	None	Voriconazole	200mg BD	400	Stopped	adverse events	Phostosensitivity			None	None	None		Pneumothorces, Vit d def, COPD	12 Months	68.5	2	1707	Fair	91.1	36.2	53.5	50.6	69.4	3	920	Fair	84	29.7	54.4	46.2	72.6	5	530	Very poor	90.6	88.6	100	92.4
96	F	65-69	1	1	Itraconazole	None	Itraconazole	Stopped	None	Itraconazole	200mg BD	400	Stopped	adverse events	Pedal edema (ITCZ), Neuropathy with VRCZ			None	None	None		DM, HTN, TB, NTM, Emphysema,COPD	12 Months	52	1	351	Fair	16.7598	29.2946	24.4479	25.9507	58.8	2	394	Good	17.4	17.2	41.5	24.9	59	2	352	Good	22	15.2	29.6	20.8
97	F	55-59	1	2	None	None	Itraconazole	Changed	Posaconazole	Itraconazole			Changed	Intolerance				Posaconbazole	Posaconazole	300mg OD	300	TB, Pneumothorax, Vit D Def	12 Months	62	3	66	Poor	72.9	44.4	66.2	56.6	59.8	4	53	Poor	79.4	36.8	30.3	41.9	59.6	3	44	Poor	78.8	73.8	79	76.2
98	M	70-74	1	1	Itraconazole	None	Itraconazole	Same	Itraconazole	Itraconazole	150mg BD	300	Same			Reduced dose	200	Itraconazole 100mg OD	Itraconazole	100mg OD	100	Bullectomy, Pneumothorax, COPD,	12 Months	78.7	5	553	Poor	69	19.6	85.9	48.2	78	5	158	Poor	73.3	12.9	79.2	42.3	84.2	5	149	Poor	51.7	10.9	79.1	38
99	F	35-39	1	1	None	None	None	None	None	none			None					None	None	None		MBL def, Cavitary lung disease	12 Months	77.8	1.5	51	Good	30.5	13	14.8	15.9	75.7	1	53	Good	22	10.9	0	8.9	77.2	1	59	Good	29	14.7	0	12
103	F	65-69	1	2	Itraconazole	None	Itraconazole	Changed	Voriconazole	Itraconazole	200mg BD	400	Changed	ITCZ resistant A.fumigatus				Voriconazole 200mg BD	Voriconazole	200mg BD	400	Sarcoidosis, Bronchiectasis, HTN, COPD	12 Months	66.2	2	193	Fair	29.5	0	100	32.7	67.3	2	174	Fair	44.3	20.7	59.5	37.1	67.6	2	118	Poor	71.1	31.6	42	41.3
104	M	80-84	1	1	None	None	Itraconazole	Changed	Posaconazole	Itraconazole	200mg BD	400	Changed	adverse events	visula disturbance, photosensitivity			Posaconazole	Posaconazole	300mg OD	300	NTM, COPD	12 Months	52.5	2	110	Fair	76.6	22.3	46.8	42.4	51.8	2	347	Fair	73.7	19.3	29.3	31.6	50.6	2	116	Fair	73.3	19.5	41.7	35.6
1	M	40-44	1	2	Itraconazole	None	Itraconazole	Changed	Voriconazole	Itraconazole	200mg BD	400	Changed	Intolerance	Cardiac toxicity			Voriconazole 200mg BD	Voriconazole	200mg BD	400	Emphysema, COPD, sarcoidosis, CAP, Asthma, Idiopathic CD4 lymphopenia,	12 Months	72.8	3	199	Fair	44.3	37.7	59.5	45.4	70	2	133	Fair	57	43	66.9	52.6	66.2	1	163	Fair	57.1	23.4	66.2	42
2	F	50-54	1	2	Voriconazole	None	Itraconazole	Changed	Posaconazole	Itraconazole	200mg BD	400	Changed	intolerance +resistance	weigt loss, lethargy			Posaconazole 300mg OD	Posaconazole	300mg OD	300	Bronchiectais, Asthma,	12 Months	44.2	2.5	154	Fair	97.7	59.9	66.2	68.2	43.6	2	303	Poor	98	55.4	72.8	68.4	41.6	3		Fair	91	40.8	56.8	53.9
5	M	60-64	2	2	Itraconazole	None	Voriconazole	Changed	Posaconazole	Voriconazole	200mg BD	400	Changed	drug-interaction				Posaconazole 200mg OD	Posaconazole	200mg OD	200	COPD, Vit D def,	12 Months	71.8	2.5	78	Fair	41	22.4	41.4	31	70	2.5	77	Fair	26	18.2	41.4	26.5	71.8	3	82		2.7	21.8	47.3	26.9
6	M	60-64	1	3	Itraconazole	None	Itraconazole	Stopped	None	Itraconazole	200mg BD	400	Stopped	adverse events	ITCZ (shortness of breath( VRCZ Headaches and hallucination			None	None	None		COPD, Emphysema, asbestos, ex-smoker	12 Months	78	4	108	Fair	39.9	53.7	92.5	63.7	77.4	4	81	Fair	36.7	50.2	79	57.5	79.8	4	81	Fair	60.6	52.8	92.5	66.1
7	M	65-69	2	2	Voriconazole	None	Voriconazole	Same	Voriconazole	Voriconazole	200mg BD	400	Same	Peripheral neuropathy		Reduced dose	100	Voriconazole	Voriconazole	150mg BD	300	COPD, Emphysema, asbestos, ex-smoker, bronchiectasis	12 Months	82.8	4.5	613	Very poor	85.3	69.1	92.5	78.9	82.2	5	572	Poor	92.5	61.4	92.5	76.5	85.6	4.5	427	Poor	87.5	47.8	85.8	65.9
8	M	80-84	1	2	Itraconazole	Yes	Itraconazole	Changed	Voriconazole	Itraconazole	100mg BD	200	Changed	adverse events	Rhabdomyolysis			Voriconazole 200mg BD	Voriconazole	200mg BD	400	Obstructive sleep apnoea, Aneurysm repair	12 Months	77		1084	Good	56.1	40.5	12.1	33.7	69.6	2	1102	Poor	42.8	13	47.6	28.1	66	2	721	37.8	10	12.2	14	28.1
13	M	60-64	1	1	Itraconazole	None	Itraconazole	Same	Itraconazole	Itraconazole	200mg BD	400	Same			Same dose	0	Itraconazole 200mg BD	Itraconazole	200mg BD	400	Vit D deficiency, TB, DM	12 Months	80	1/2	71	Poor	59.2	12.6	47.7	32.4	75.4	3	92	Fair	50.6	14.7	53.6	32.1	73	2	75	Fair	42.2	22.4	59.5	36.9
14	M	65-69	2	2	Voriconazole	None	Voriconazole	Same	Voriconazole	Voriconazole	150mg BD	300	Same			Same dose	0	Voriconazole 150mg BD	Voriconazole	150mg BD	300	Sarcoidosis, Vit d def	12 Months	72	4	113	Poor	51.1	26.7	84.9	47.6	70.2	3.5	127	Poor	56.1	42.1	60.2	49.8	69	4	59	Poor	50.2	5.8	58	28.3
17	M	65-69	1	1	None	None	Itraconazole	Stopped	None	Itraconazole	200mg BD	400	Stopped	intolrenace	both VRCZ and ITCZ (GI upsets, vomiting , malaise, lethargy)			None	None	None		MBL def,	12 Months	68.8	5	92	Poor	78.9	55.9	85.8	68.8	71.2	4	67	Poor	93.6	69.8	100	82.5	69.8	3	100	Good	75.3	57.4	79.7	67.1
18	M	55-59	2	2	Voriconazole	None	Itraconazole	Changed	Posaconazole	Itraconazole	200mg BD	400	Changed	adverse events	Peripheral neuropathy, drug-interaction with anti-ntm			Posaconazole	Posaconazole	100mg OD	100	MAI, Previous Pneumothorax, HTN, Ex-smoker	12 Months	62	5	178	Very poor	97.5	90.2	100	94.4	64.4	5	115	Poor	90.2	97.5	100	97	60.6	4	105	Poor	90.3	93.7	100	95.1
19	M	60-64	2	2	Voriconazole	None	Voriconazole	stopped	None	Voriconazole	200mg BD	400	stopped	adverse events	Fluorosis			None	None			Squamous cell carcinoma of the lungs with lobectomy	12 Months	74.2	4	34	Poor	75.4	64.9	92.5	75.2	67	5	51	Very poor	59	61.5	92.5	70.8	77.2	5	26	Poor	80.6	75.7	92.5	81.7
20	M	70-74	1	1	Itraconazole	None	Itraconazole	Changed	Voriconazole	Itraconazole	300mg OD	300	Changed					Voriconzole 200mg BD	Voriconazole	200mg BD	400	COPD, psoriais,	12 Months	82	5	76	Poor	54.5	41.6	85.9	57.2	80.8	4.5	62	Fair	41	35.2	79.2	49.5	78.2	4.5	66	Poor	68.7	49.7	92.5	65.9
21	M	60-64	2	2	Itraconazole	Yes	Itraconazole	stopped	None	Itraconazole	100mg BD	200	stopped	intolreance all azoles	Ankle edema, photosensitivity, PSCZ diarhhea				None			COPD, Ankylosing spondylitis, MBL def,	12 Months	73.8	3	62	Fair	69.7	58.5	100	73	77	3	83	Fair	70.6	44.8	100	65.7	78.8	4	34	Fair	88.8	95.2	100	95.2
22	F	30-34	2	2	Voriconazole	None	Voriconazole	Stopped	None	Voriconazole	200mg BD	400	Stopped	Resistance	pan-azole resistant A.fumigatus			None	None	None		Asthma,	12 Months	60.8	3	137	Poor	81.9	45.4	80.3	62	51.4	3	47	Fair	68.2	30.2	80.3	52.2	52.8	3	50	Fair	87.1	40.2	87.2	62.2
23	M	70-74	1	1	Itraconazole	None	Itraconazole	Same	Itraconazole	Itraconazole	200mg BD	400	Same			Reduced dose	300	Itraconazole 100mg OD	Itraconazole	100mg OD	100	COPD	12 Months	54	2	176	Poor	86.6	39.2	100	72.5	54.8	3	434	Poor	86.6	39.2	100	72.5		2	132	Poor	88.9	82.5	92.5	87.1
26	M	70-74	2	2	Voriconazole	None	Itraconazole	Stopped	None	Itraconazole	300mg OD	300	Stopped	Clinical failure	progresive symptoms			None	None			COPD	12 Months	67	5	169		22.4	81.9	100	66.2	69	5	98	Very poor	76.7	79.5	100	85	68	5		Very poor	74	66.8	92.5	75.8
27	M	60-64	1	1	Itraconazole	None	Itraconazole	Same	Itraconazole	Itraconazole	200mg BD	400	Same			Reduced dose	100	Itraconazole 300mg OD	Itraconazole	300mg OD	300	TB,	12 Months	67	1	165		42.4	0	17.4	11.1	66	2	142	Fair	34.9	7.9	29.6	18.6	63.2	2	94	Poor	28.8	2	41.4	18.2
31	M	70-74	1	1	Itraconazole	Yes	Itraconazole	Same	Itraconazole	Itraconazole	100mg OD	100	Same			Increased dose	-200	Itraconazple 300mg OD	Itraconazole	300mg OD	300	Pneumothorax, MBl def, HTN, NTM	12 Months		1	426	Very good	10.2	0	0	2.9	62.6	1	395	Very good	11.1	0	0	1.6	65.5	1	182	Good	33.6	0	10	7.7
32	M	70-74	1	1	Itraconazole	None	Itraconazole	Same	Itraconazole	itraconazole	200mg BD	400	Same			Reduced dose	150	Itraconazole 300mg and 200mg alternate days	Itraconazole	250mg OD	250	ABPA, COPD, Pulmonary fibrosis, DM, Obesity	12 Months	114.8	4	397	Fair	66.1	53.4	79	63.3	111	4.5		Fair	27.3	25.7	66.2	38.5	99.2	2	142	Fair	27.3	25.7	66.2	38.5
33	F	65-69	2	3	Voriconazole	None	Itraconazole	Changed	Posaconazole	Itraconazole	200mg BD	200	Changed	Resistant isolate	both VRCZ and ITCZ			Posaconazole 300mg OD	Posaconazole	300mg OD	300	Right upper lobectomy, Previous M.xenopii , COPD, Current smoker,	12 Months	37.2	2	869	Fair	67.2	52.6	50.4	54.9	36.4	2	486	Poor	62.8	28.8	53.5	41.9	36.4	1	634	Good	67.2	39.7	47.6	46.7
34	M	65-69	2	2	Voriconazole	Yes	Itraconazole	Changed	Posaconazole	Itraconazole	200mg BD	400	Changed	Clinical failure	Sub-therapeutic levels			Posaconazole 200mg OD	Posaconazole	200mg OD	200	Previous pneumothorax, Ankylosing spondylitis, Left upper lobectomy, empyema,	12 Months	71	1	316	Good	100	47.2	51.1	55.8	66.6	3	405	Fair	71.4	57.9	54	58.7	68.2	3	194	Fair	70.7	46	47.2	50.5
35	M	40-44	1	2	Itraconazole	Yes	Itraconazole	Changed	Posaconazole	Itraconazole	200mg BD	400	Changed	clinical failure	Sub-therapeutic levels			Posaconazole 200mg	Posaconazole	200mg OD	200	Bilatreal pneumothraces with pleurectomy	12 Months	76	2.5	785	Poor	59	47	61.1	53.2	73.4	3	1166	Poor	76.8	65.5	79.7	71.7	74.6	3	910	Fair	49.8	49.5	66.3	54.7
36	M	50-54	1	1	Itraconazole	None	Itraconazole	Same	Itraconazole	Itraconazole	100mg BD	200	Same			Same dose	0	Itraconazole 100mg BD	Itraconazole	100mg BD	200	Previous upper lobectomy for lung abscess, COPD,	12 Months	79	3.5	84	Poor	92.8	53.4	92.5	72.2	86	2	74	Fair	96	36.9	85.8	61.5	79.8	3	104	Fair	86.5	47.8	93.5	67.9
39	M	70-74	1	1	Itraconazole	None	Itraconazole	Same	Itraconazole	Itraconazole	200mg BD	400	Same			Reduced dose	200	Itraconazole 100mg BD	Itraconazole	100mg BD	200	Bronchiectasis, Embolisation for Hemoptysis, Ex-smoker,	12 Months	84.2	1	120	Fair	61.9	32.9	60.9	46.2	83.4		102	Fair	50.1	30.5	72.9	46.6	81	2	118	Fair	50.1	16.1	85.9	43.5
40	M	80-84	2	2	Voriconazole	None	Voriconazole	Same	Voriconazole	Voriconazole	200mg BD	400	Same			Reduced dose	100	Voriconazole 150mg BD	Voriconazole	150mg BD	300	COPD, BPH, Emphysema	12 Months	78.6	4	121	Poor	81.8	76.8	92.5	82.5	80.4	4	85	Fair	90.5	75.2	92.5	83	80	5	96	Poor	92.8	63.9	92.5	77.7
41	M	60-64	1	3	Voriconazole	None	Voriconazole	Same	Voriconazole	Voriconazole	200mg BD	400	Same			Reduced dose	150	Voriconazole 250mg BD	Voriconazole	250mg BD	250	COPD, Rheumatoid arthritis	12 Months	55.2	5	1104	Very poor	68.6	65.1	100	76.4	62.6	5	1126	Poor	55.1	43.6	100	62.8	63	4	937	Poor	39.9	69.6	92.5	72.3
42	M	45-49	2	3	ambisome	Yes	Posaconazole	Stopped	None	Posaconazole	300mg OD	300	Stopped	Pan-azole resistant isolate				None	None	None		Sub-Acute IPA, COPD, Ankylosing spondylitis, IL-12 deficiency,	12 Months	59.6	5	628	Very poor	83.4	79.7	50.8	71.4	63	3	189	Fair	95.2	73.1	100	84.9	66.6	5	159	Very poor	100	93.3	45.6	79.9
45	M	55-59	2	2	Voriconazole	None	Itraconazole	Changed	Voriconazole	Itraconazole	200mg BD	400	Changed	intolerance	shortness of breath			Voriconazole 200mg BD	Voriconazole	200mg BD	400	Interstitial lung disease, Emphysema,	12 Months	71.4	5	55	Good	76.1	58.7	92.5	71.8	71.2	5	27	Poor	90.2	62.5	92.5	76.2	67	5	9	Poor	65	85.6	100	86.5
46	F	70-74	3	3	ambisome	None	Itraconazole	Stopped	None	Itraconazole			Stopped	Fear of adverse events , patient had peripheral neuropathy				None	None	None		MBL deficiency, Vit D deficiency, CKD, COPD, HTN,	12 Months	43.8	5	27	Poor	92.6	84.7	68.8	81.1	43.8	5	15	Poor	100	81	100	89.6	50.1	5	21	Fair	62.8	60.3	92.5	70.7
48	F	50-54	1	2	Itraconazole	None	Itraconazole	Stopped	None	Itraconazole	100mg BD	200	Stopped	Clinical failure				None	None	None		COPD, MBL deficiency, ex-smoker, TB	12 Months	42.8	2	90	Fair	58.2	14.6	59.5	35.4	41.1	2	93	Fair	76.6	35.2	79	55.8	41.1	2	63	Fair	64	72.5	100	81.1
49	M	65-69	1	2	Itraconazole	Yes	Itraconazole	Stopped	None	Itraconazole	200mg BD	400	Stopped	Resiatnace to ITCZ, Peripheral neuropathy with VRCZ				None	None	None		ABPA, Bronchiectasis, Asthma, HTN, MBL deficiency,	12 Months	62	2	117	Fair	65.8	52.2	66.2	58.6	57.4	2	61	Fair	76.9	50.2	54.3	55.9	59.1	3	94	Fair	79.3	40.4	59.5	52.6
50	F	60-64	1	2	Itraconazole	Yes	Itraconazole	Stopped	None	Itraconazole	125mg BD	250	Stopped	Multi-azole resistant A.fumigatus				None	None	None		Right upper lobectomy,	12 Months	61.8	5	122	Poor	62.4	62.6	92.5	71.8	61.6	5	158	Fair	61.1	65.4	92.5	73.2	63.4	5	171	Poor	77.8	62.3	92.5	74
51	M	60-64	2	2	Posaconazole	Yes	Posaconazole	Same	Posaconazole	Posaconazole	300mg OD	300	Same			Same dose	0	Posaconazole 300mg OD	Posaconazole	300mg OD	300	Previous IPA, Lower respiratory tract infection fusarium isolated	12 Months	67	2.5	14	Fair	68.8	39.1	54.3	48.6	67.6	3		Poor	39.8	34	60.4	43	73.2	2	7	Fair	32.2	35	46.9	37.1
53	M	70-74	1	1	None	None	Itraconazole	Same	Itraconazole	Itraconazole	300mg OD	300	Same			Reduced dose	50	Itraconazole 200mg and 300mg alternate days	Itraconazole	250mg OD	250	Left upper lobectomy (Lung abscess),	12 Months	45.6	1.5	478	Fair	70.3	29.6	53.5	43.6	47.4	2	200	Good	57	33.8	59.5	45.2	45.6	2	185	Fair	47.8	56	60.4	56.3
55	M	60-64	2	2	Voriconazole	Yes	Itraconazole	Stopped	None	Itraconazole	200mg BD	400	Stopped	Intolrenace to ITCZ and VRCZ	Ankle edema, peripheral neuropathy			None	None	None		Asthma, COPD,	12 Months	57.8	4	172	Very poor	100	100	94.1	98.2	60.2	5	106	Poor	83.5	92	100	92.9	62	5	85	Poor	93.5	95.7	100	96.6
56	M	65-69	2	2	Voriconazole	None	Voriconazole	Same	Voriconazole	Voriconazole	200mg BD	400	Same			Reduced dose	100	Voriconazole 150mg BD	Voriconazole	150mg BD	300	Asthma, Rheumatoid arthritius, COPD	12 Months	54.7	4	451	Fair	64.6	6.7	53.6	29.7	55.8	2	384	Fair	63.1	18	32.7	29.2	56.8	2	193	Fair	76.6	28.2	60.2	46
57	F	80-84	2	2	Voriconazole	None	Itraconazole	Changed	Voriconazole	Itraconazole			Changed	Intolerence				Voriconazole 100mg BD	Voriconazole	100mg BD	200	Rheumatoid arthritis, ChildhoodTB, MBL deficiency, Hospital acquired pneumonia	12 Months	43.4	3.5	65	Poor	37.4	49.9	93.3	61.5	45.6	3.5	41	Poor	36.3	18.3	79.8	40	40	5	72	Poor	65.7	61.3	100	74.2
58	F	65-69	1	1	None	None	None	None	None	None			None					None	None	None		Emphysema, ABPA, MAI-infection, MBL deficiency, Vit D def	12 Months	90	4	701	Fair	82.5	46.4	37.5	49.7	92.2	5	479	Poor	91.7	68.8	100	82.5	98.3	5	540	Poor	77.8	56.7	92.5	71.2
59	M	45-49	1	1	Itraconazole	None	Itraconazole	Same	Itraconazole	Itraconazole	200mg BD	400	Same			Reduced dose	100	Itraconazole 300mg OD	Itraconazole	300mg OD	300	Small cell lung cancer,treated withy Chemoradiotherapy, Vit D def,	12 Months	71.2	2	28	Good	64.3	43.2	47.3	47.8	72.5	2	33	Fair	62.2	43.8	47.7	48.1	71.4	4	34	Poor	74.4	51.1	64.1	58.8
60	M	75-79	1	2	Itraconazole	None	Itraconazole	Stopped	None	Itraconazole	100mg BD	200	Stopped	Pan-azole resistant isolate				None	None	None		COPD, MBL deficiency	12 Months	53.6	4.5	669	Fair	61.7	62.5	100	73.8	53.8	5		Very poor	0	73.7	92.5	79.1	51.2	5	828	Very poor	67.9	69.9	92.5	76.6
61	M	65-69	1	2	None	None	Itraconazole	Changed	Voriconazole	Itraconazole	200mg BD	400	Changed	Intolerence	shortness of breath			Voriconazole 300mg BD	Voriconazole	300mg BD	600	Emphysema, Ischaemic heart disease, Previous M.malmoense, Ex-smoker	12 Months	62.2	5	563	Poor	90.1	40.9	51.8	50.8	61.6	5	145	Poor	10.8	57.6	85.9	59.5	61.4	5	134	Poor	95.2	91.6	92.5	92.5
62	F	65-69	1	1	None	None	Itraconazole	Same	Itraconazole	Itraconazole	200mg BD	400	Same			Reduced dose	200	Itraconazole 200mg OD	Itraconazole	200mg OD	200	HTN, IHD, Vit D deficiency	12 Months	94.4	2.5	120	Fair	88.1	46.3	80	63.2	93	2	118	Poor	72.9	47.8	81	61.8	92.8	2	116	Fair	54.3	49.6	84.7	60.9
63	M	60-64	1	1	Itraconazole	None	Itraconazole	Same	Itraconazole	Itraconazole	200mg BD	400	Same			Reduced dose	200	Itraconazole 100mg BD	Itraconazole	100mg BD	200	Ex-smoker, Lung adenocarcinoma (Chemoradiotherapy), HTN, Current M.Avium-intracellulare infection	12 Months	63.4	3	154	Fair	97.6	60.3	73.2	70.6	63.5	3	102	Fair	88.8	39.8	54	52.2	58.4	3	112	Fair	81.6	90.7	72.6	81.4
64	M	60-64	1	2	Itraconazole	Yes	Itraconazole	Stopped	None	Itraconazole	200mg BD	400	Stopped	Resistance	Multi-azole resistanct A.terreus			None	None	None		Sarcoidosis, Bronchial artery embolisation	12 Months	61.6	2	669	Good	50.9	14	42.4	28.7	60.4		103	Fair	74.9	53.1	72.9	62.7	58	2	173	Good	47.9	1.6	29.6	17.3
67	M	55-59	1	1	Itraconazole	None	Itraconazole	Stopped	None	Itraconazole	200mg BD	400	Stopped	adverse events	Ankle edema			None	None	None		ABPA, Asthma, HTN, MBL deficiency	12 Months	78.8	2.5	56	Poor	97.4	54.4	92.5	73.1	79.8	4	60	Poor	90.6	93.6	100	95	78.2	3	143	Poor	92.3	52.4	79	65.8
71	F	65-69	1	2	None	None	Itraconazole	Changed	Posaconazole	Itraconazole	100mg BD	200	Changed	adverse events	Alopecia			Posaconazole 200mg OD	Posaconazole	200mg OD	200	COPD, Ex-smoker, HTN	12 Months	75.8	2	356	Fair	86.3	28.6	72.9	51.6	73	3	428	Fair	93.6	38	73	57.8	73.6	4	195	Poor	93.6	50	73	64.2
72	F	65-69	1	2	Itraconazole	Yes	Itraconazole	Changed	Voriconazole	Itraconazole	200mg BD	400	Changed	adverse events	Ankle edema and tremors			Voriconazole 200mg BD	Voriconazole	200mg BD	400	Asthma, COPD,	12 Months	55	3	47	Fair	78.9	44.8	92.5	64.9	54.4	2	50	Fair	90.5	62.7	92	78.3	50.5	5	25	Poor	100	67.6	100	83.5
73	M	60-64	1	2	Itraconazole	Yes	Itraconazole	Changed	Voriconazole	Itraconazole	200mg BD	400	Changed	adverse events	Peripheral neuropathy			Voriconazole 200mg BD	Voriconazole	200mg BD	400	Bullous emphysema, Pneumothorax,	12 Months	57.6	5	866	Very poor	81.3	59.4	92.5	73.1	58.8	5	531	Poor	70.8	54.6	92.5	68.8	59	2	150	Good	47	42	85.8	56.3
75	M	45-49	2	2	Voriconazole	None	Voriconazole	Stopped	None	Voriconazole	150mg BD	300	Stopped	adverse events	Fluorosis			None	None	None		COPD, Bronchiectais, previous IVD use	12 Months	59	5	513	Very poor	100	90.3	100	94.9	58.2	5		Very poor	100	95.6	100	97.6	68.3	5	136	Very poor	90.6	100	100	98.4
77	M	85-89	1		None	None	Itraconazole	Same	Itraconazole	Itraconazole	200mg BD	400	Same			Same dose	0	Itraconazole 200mg BD	Itraconazole	200mg BD	400	Asbestos, COPD/Emphysema,	12 Months	76.8	4	129	Poor	52.9	47	53.9	50	76.6	5		Poor	36.5	42.1	50.7	43.8	77	5	436	Very poor	50	30.4	44.5	38.3
79	F	50-54	1	2	Itraconazole	None	Itraconazole	Changed	Voriconazole	Itraconazole	200mg BD	400	Changed	adverse events	Headache, vomiting , HTN			Voriconazole 150mg BD	Voriconazole	150mg BD	300	Bilateral pneumothoraces , with Bullectomy and pleurectomy	12 Months	57	3	68	Fair	93.9	57.3	93.3	74.3	56.6	2	58	Fair	67	61.2	100	73.9	56.6	2	61	Fair	67	61.2	100	73.9
80	M	55-59	2	2	Voriconazole	Yes	Voriconazole	Changed	Posaconazole	Voriconazole	200mg BD	400	Changed	Resistance	Resistance to ITCZ +VRCZ			Posaconazole 400mg BD	Posaconazole	400mg BD	800	Rheumatoid arthritis, Cervical spondylosis and kyphosis, Myocardial infaction	12 Months	63.8	1.5	1133	Poor	50.7	64.4	92.8	70.8	62.2	4	153	Very poor	87	88.4	92.5	89.4	65	3	857	Very poor	84.5	86.1	92.5	87.8
83	M	50-54	2	2	Itraconazole	Yes	Itraconazole	Changed	Posaconazole	Itraconazole	200mg BD	400	Changed	adverse events	Photosensitivity (VRCZ), ITCZ -Ankle edema			Posaconazole 200mg OD and 300mg OD alternate days	Posaconazole	250mg OD	250	Pneumonia, Empyema, MBL deficiency,	12 Months	69.9	2	348	Fair	55.4	65	92.5	72.1	69.2	2	190	Good	68.6	44	85.9	60.6	69	1	334	Good	48.6	17	47.7	31.1
84	M	70-74	1	1	Itraconazole	None	Itraconazole	Same	Itraconazole	Itraconazole	200mg BD	400	Same			Same dose	0	Itraconazole 300mg mane, 200mg nocte	Itraconazole	400mg OD	400	Mycobacteria xenopi	12 Months	67.4	2	187	Fair	68.3	15.8	27.9	28.2	70.2	2	146	Fair	49.1	8.4	18.1	17.6	70.4	2	122	Fair	47	12.2	23.4	21
85	F	70-75	1	1	Itraconazole	None	Itraconazole	Changed	Voriconazole	Itraconazole	200mg BD	400	Changed	Clinical failure	Sub-therapeutic levels			Voriconazole 150mg BD	Voriconazole	150mg BD	300	COPD, Pulmonary nodules (Thoractomy with wedge resection), Hypertension	12 Months	55.2	3	30	Fair	57.8	29.6	48.5	40	51.2	4	20	Fair	36.7	29.9	59.5	40	46.2	4	14	Fair	48.8	42.6	66.2	50.8
86	M	60-64	2	3	Voriconazole	None	Itraconazole	Changed	Posaconazole	Itraconazole	200mg BD	400	Changed	adverse events	VRCZ (Visual disturbances) (ITCZ (ankle swelling,peripheral neuropathy)			Posaconazole 300mg OD	Posaconazole	300mg OD	300	Bronchiectasis, Emphysema, probable staphyloccocal lung abscess, ostoarthritis	12 Months	56.4	5	156	Poor	90.6	58.5	50.7	61.5	57.4	4	105	Poor	63.4	46.8	69.3	56.9	60.8	4	52	Fair	52.4	73	86.7	74.2
87	F	60-64	1	1	None	None	Itraconazole	Same	Itraconazole	Itraconazole	200mg BD	400	Same			Same dose	0	Itraconazole 200mg BD	Itraconazole	200mg BD	400	COPD, Hypertension	12 Months	56.4	5	109	Poor	90.6	58.5	50.7	61.5	57.4	4	60	Poor	63.4	46.8	69.3	56.9	60.8	4	40	Fair	52.4	73	86.7	74.2
89	M	60-64	1	2	Itraconazole	None	Itraconazole	Changed	Posaconazole	Itraconazole	200mg BD	400	Changed	Clinical failure	increasing IgG			Posaconazole 200mg OD	Posaconazole	200mg OD	200	Squamous cell carcinoma left bronchus, MBL deficiency, Vit D deficiency,	12 Months	51	2	104	Fair	97.5	41.5	65.6	58.5	51.2	3.5	108	Poor	100	64.1	85.8	72.7	47.2	4	128	Poor	89.5	13.5	87.6	59.5
90	F	55-59	1	2	Itraconazole	None	Itraconazole	Stopped	None	Itraconazole	200mg BD	400	Stopped	resistance	pan-azole resistant A.fumigatus			None	None	None		MBL deficiency, Previous pneumothoraces	12 Months	62	3	76	Fair	45.5	42.1	72.8	52	61.6	3	46	Fair	56.3	31.1	66.9	46.8	63	2	106	Good	54.3	44.5	59.5	50.6
91	M	55-60	1	1	Itraconazole	Yes	Itraconazole	Changed	Voriconazole	Itraconazole	100mg BD	200	Changed	Intolerence	Nausea , vomiting			Voriconazole 200mg BD	Voriconazole	200mg BD	400	Previous upper lobe lobectomy, COPD, current smoker	12 Months	67.8	2	116	Poor	68.8	14.8	50.6	34.2	58.9	2	81	Very poor	78.4	42	0	35	60.4	2	112	Poor	53.1	39.3	0	30.7
94	M	55-61	2	3	Voriconazole	Yes	Itraconazole	Stopped	None	Itraconazole	200mg BD	400	Stopped	drug interaction-ongoing TB therapy				None	None	None		Emphysema, TB, COPD	12 Months	49.2	5	46	Very poor	85.8	70.6	92.5	79.7	48.2	5	111	Fair	81.1	85.3	92.5	86.8	54.2	5	103	Poor	85.4	84.4	100	89.3
95	F	35-39	1	1	Itraconazole	None	Itraconazole	Same	Itraconazole	Itraconazole	200mg BD	400	Same			Reduced dose	300	Itraconazole 100mg OD	Itraconazole	100mg OD	100	Raynaud's syndrome	12 Months	55	3	176	Poor	48.5	22.8	35.4	31.1	43.6	1.5	151	Poor	78.1	46.8	66.9	58.1	54.6	2	89	Fair	42.6	33.6	40.8	36.9
96	F	70-79	1	2	Itraconazole	None	Itraconazole	Changed	Voriconazole	Itraconazole	300mg OD	300	Changed	adverse events	ankle swelling			Voriconazole 150mg BD	Voriconazole	150mg BD	300	Ex-smoker, Asbestosis, Hypertension	12 Months	51	2	113	Fair	62.5	19.3	41.7	32.6	48.6	3	116	Fair	72	46.4	59.5	55	52	2	125	Good	39.8	21.1	53.2	34.1
97	M	75-79	1	2	None	None	Itraconazole	Changed	Voriconazole	Itraconazole	200mg OD	200	Changed	Intolerence				Voriconazole 150mg BD	Voriconazole	150mg BD	300	Ex-smoker, silicosis, asbestosis,	12 Months	63	4	598	Poor	90.6	86.1	100	91.1	61.8	4	197	Fair	76.5	79.7	100	83.8	61.2	3	141	Fair	90.6	96.4	83.8	92.1
98	F	50-54	1	1	Itraconazole	None	Itraconazole	Same	Itraconazole	Itraconazole	200mg BD	400	Same			Increased dose	-100	Itraconazole 200mg mane 300mg Nocte	Itraconazole	500mg OD	500	ABPA, Asthma, Severe emphysema,	12 Months	62.2	3	64	Fair	79.6	58.1	92.5	72.1	61	2	64	Poor	79.4	72.6	92.5	79.9	71.2	4	56	Fair	61.4	57.2	92.5	68.8
101	M	60-64	2	3	Posaconazole	Yes	Itraconazole	Stopped	None	Itraconazole	200mg BD	400	Stopped	Intolerence	all azoles (including ISCZ-peripheral neuropathy)			None	None	None		Asthma, DM,	12 Months	72		26	Very poor	97.7	88.8	100	93.7	72	5	24	Very poor	97.7	88.8	100	93.7	74	5	21	Very poor	100	94.3	100	97
102	F	75-79	1	1	None	None	Itraconazole	Same	Itraconazole	Itraconazole	100mg BD	400	Same			Reduced dose	200	Itraconazole 100mg BD	Itraconazole	100mg BD	200	Sjogren's , NTM,	12 Months	65.2	3	93	Good	10.3	26.4	59.5	34.7	68	4	86	Fair	47.5	51.4	72.3	57.2	63	4	83	Poor	76.3	43.2	83.8	60.6
103	F	45-49	1	1	Itraconazole	None	Itraconazole	Same	Itraconazole	Itraconazole	200mg BD	400	Same			Reduced dose	100	Itraconazole 300mg OD	Itraconazole	300mg OD	300	TB, MBL def	12 Months	63.8	1	188	Good	18.6	22.8	0	15.1	65.5	1	118	Good	0	0	6	1.9	64.2	1	103	Very good	6	0	0	0.9
104	F	60-64	1	2	Itraconazole	None	Itraconazole	Stopped	None	Itraconazole	200mg BD	400	Stopped	adverse events	all azoles (Clinical failure PSCZ, adverse events with other azoles)			None	None	None		CAP, Chron's disease	12 Months	50	2	185	Fair	61.2	37.1	53.8	46.4	49.4	2	165	Poor	56.8	41.5	79	56.3	48.2	3	62	Fair	44.4	27.8	72.3	45.3
108	F	60-64	2	2	Voriconazole	Yes	Voriconazole	Changed	Posaconazole	Voriconazole	200mg BD	400	Changed	Clincal failure	deteroriation (shorthness of breath)			Posaconazole 100mg 3X a week	Posaconazole	100mg OD	100	COPD, DM, severe psoriais on MTX	12 Months	92	5	130	Very poor	100	82.7	100	90.8			91	Fair	100	100	100	100	77.4	5	81	Very poor	100	90.4	93.3	92.9
110	F	60-64	1	2	Itraconazole	None	Itraconazole	Changed	Voriconazole	Itraconazole	200mg BD	400	Changed	ITCZ resistant A.fumigatus				Voriconzole 100mg BD	Voriconazole	100mg BD	200	Lobectomy 2^ to aspergilloma, Sarcoidosis, DM,	12 Months	46.4	2	955	Fair	24.4	8.6	42	21.3	42.3	1	499	Good	33.8	0	12.2	8.3	48.2	2	174	Fair	15.8	0	13	6.2
111	M	35-39	2	2	Voriconazole	None	Voriconazole	Changed	Posaconazole	Voriconazole	200mg BD	400	Changed	intolerence to ITCZ and VRCZ	hallucination, rash, insomnia, anxiety, dizziness			Posaconazole 300mg 4X weekly/200mg 3x weekly	Posaconazole	250mg OD	250	Idiopathic CD4penia, IFN gamma def, sarcoidosis	12 Months	78.4	3	108	Poor	47.4	37.1	53.5	43.7	76.8	5	96	Very poor	77.9	88.3	92.5	87.8	76.8	5	97	Very poor	77.9	88.3	92.5	87.8
112	M	35-39	2	2	Itraconazole	Yes	Itraconazole	Same	Itraconazole	Itraconazole	200mg BD	400	Same			Reduced dose	100	Itraconazole 300mg OD	Itraconazole	300mg OD	300	TB, Bronchiectasis-Post TB, Thoractomy for Pneumothorax	12 Months	60.2	2	112	Good	46.6	13.5	30.6	24.2	58.2	1	107	Very good	0	1.6	23.7	8.2	59.3	1	117	Very good	24.3	0	23.7	10.9
113	M	65-69	1	1	Itraconazole	None	Itraconazole	Same	Itraconazole	Itraconazole	200mg BD	400	Same			Reduced dose	200	Itraconazole, 100mg alternate 300mg the next day	Itraconazole	200mg OD	200	MBL def, CAP-legioniella	12 Months	70.8	2	181	Fair	41.2	5.8	35.3	20.5	67.6	2	193	Fair	42.7	23.8	43.3	35.6	67.1	2	99	Good	32.1	9	23.4	17
116	M	80-84	2	2	Voriconazole	Yes	Voriconazole	Stopped	None	Voriconazole	200mg BD	400	Stopped	Stable clinically				None	None	None		DVT, Afib, IHD	12 Months	57	3	343	Very poor	25.3	14.4	59.5	31.1	57.2	2	139	Poor	20.5	34.6	65.6	42.1	65.4	4	112	Fair	32.2	22	59.5	35.1
117	F	70-74	1	2	Itraconazole	Yes	Itraconazole	Stopped	None	Itraconazole	200mg BD	400	Stopped	adverse events	ankle edema, vomiting , bloating			None	None	None		Emphysema, Bronchiectasis, Rheumatoid arthritis, Vit D def, Prior pneumonia,	12 Months	62.9	5	48	Fair	69.3	47.2	85.9	62.9	53	3	42	Fair	36.9	24.4	79.1	44.2	53.3	3	30	Fair	31	26	86.4	45.9
118	M	70-74	2	2	Voriconazole	Yes	Voriconazole	Stopped	None	Voriconazole	200mg BD	400	Stopped	Stable clinically				None	None	None		COPD, Asbsetos exposure	12 Months	67.2	2	89	Fair	79.3	45.9	53.5	53.2	65.4	4	75	Fair	57.8	45.5	72.3	56.1	66.2	4	60	Good	77.9	53.1	79.7	65.3
119	F	50-54	2	2	Voriconazole	Yes	Itraconazole	Changed	Voriconazole	Itraconazole	200mg BD	400	Changed	Clinical failure				Voriconazole 200mg BD	Voriconazole	200mg BD	400	Bronchiectasis, Rheumatoid arthritis, previous AML, Bilateral apical cavitation, previpus lobectomy,	12 Months	43.2	1	89	Fair	12.5	9.5	53.5	23.6	43.4	1	104	Fair	8.6	17.7	35.2	22	42.6	1	74	Fair	5.7	14.7	17.8	14.5
120	M	75-79	1	2	None	None	Itraconazole	Changed	Posaconazole	Itraconazole	200mg BD	400	Changed	adverse events	ankle swelling, photosensitivity			Posaconazole 100mg OD	Posaconazole	100mg OD	100	TB, Vit D def	12 Months	65.6	4	34	Poor	76.7	76.1	100	83.6	64.6	5	45	Poor	70.8	39.2	100	71.1	66.2	5	62	Fair	90.5	61.5	94	76.2
2	M	75-79	1	1	Itraconazole	Yes	Itraconazole	Same	Itraconazole	Itraconazole	200mg BD	400	Same			Same dose	0		Itraconazole	200mg BD	400	Ankylosing spondylitis, MAI	Deceased	59.2	2	436	Poor	71.3	46.4	66.2	56.7
7	M	55-59	2	2	Voriconazole	None	Voriconazole	Same	Voriconazole	Voriconazole	250mg BD	500	Same			Same dose	0		Voriconazole	25omg BD	500	COPD, Bullous , Rheumatoid arthritis	Deceased		5	55						NR	5	ND	Poor	80.5	80.6	92.5	84.2
11	F	60-64	1	1	None	None	Itraconazole	Same	Itraconazole	Itraconazole	300mg OD	300	Same			Same dose	0	Itraconazole 300mg OD	Itraconazole	300mg OD	300	Previous lung cancer, lobectomy, COPD, Spinal spondylitis	Deceased	40.8	5	170	Poor	79.1	58.9	92.5	72.4
17	F	60-64	1	1	Itraconazole	Yes	Itraconazole	Same	Itraconazole	Itraconazole	200mg BD	400	Same			Same dose	0	Itraconazole 200mg BD	Itraconazole	200mg BD	400	COPD	Deceased	49	4	1170	Poor	94.7	62	92.5	76.4
18	F	65-69	2	2	Voriconazole	None	Voriconazole	Same	Voriconazole	Voriconazole	150mg BD	300	Same			Same dose	0		Voriconazole	150mg BD	300	COPD, HTN	Deceased	46.4	5	34	Poor	97.2	96.2	100	97.5
48	M	55-59	1	2	Itraconazole	None	Itraconazole	Stopped	None	Itraconazole			Stopped	Clinical failure on ITCZ, VRCZ intolerence				None	None	None	0	COPD	Deceased	48.3	5	869	Poor	81.3	99.4	100	96.2
69	F	55-59	1	2	Itraconazole	Yes	Itraconazole	Changed	Voriconazole	Itraconazole	100mg BD	200	Changed	adverse events	Atrial fibrillation			Voriconazole 100mg BD	Voriconazole	100mg BD	200	Sarcoidosis,	Deceased	38.9	5	193	Poor	61.7	93.5	100	88.9
9	M	55-59	1	2	Itraconazole	None	Itraconazole	Changed	Voriconazole	Itraconazole	200mg OD	200	Changed	Intolerence				Voriconazole 200mg BD	Voriconazole	200mg BD	400		Deceased	47.4	5	1082	Very poor	72.1	58.5	92.5	71.9	NR	5	1054	Very good	65.1	66	92.5	74
10	M	60-64	2	2	Voriconazole	None	Voriconazole	Changed	Posaconazole	Voriconazole	200mg BD	400	Changed	adverse events	photosensitivity			Posaconazole 300mg OD	Posaconazole	300mg OD	300	Asthma, DM,	Deceased	89	3	140	Good	65.3	61.4	59.5	61.4
11	M	65-69	2	2	Voriconazole	Yes	Voriconazole	Stopped		Voriconazole	200mg BD	400	Stopped									lobectomy 2* lung mets, DM,	Deceased	81.8	3	118	Fair	71.1	37.4	86.4	58.3
24	M	75-79	2	2	Voriconazole	Yes	Voriconazole	Changed	Posaconazole	Itraconazole			Changed	Clinical failure on ITRA and VRC, resistant isolate isolated to ITCZ and VRCZ				Posaconazole	Posaconazole			TB,	Deceased	50	3	954	Very poor	90.6	76.7	93.8	84.2	48.4	5	901	Poor	79.5	62.1	49.8	61.3
54	M	65-69	1	1	Itraconazole	Yes	Itraconazole	Stopped		Itraconazole	200mg BD	400	Stopped									Asthma	Deceased	41.4	5	633	Very poor	74	62.9	80.3	69.9
45	F	75-79	1	1	Itraconazole	None	Itraconazole	Same	Itraconazole	Itraconazole	300mg OD	300	Same			Same dose	0		Itraconazole		300	CAP, Rheumatoid arthritis, HTN	Discharged	51.6	2	811	NULL	72.2	58.1	47.7	56.8
50	F	60-64	1	2	None	None	None	None	None	None		0	None	adverse events				None	None	None		Vit D deficiency, CAP, MBL def	Discharged	53	4	81	Very poor	91.7	80	92.5	85.8	56.3	3	94	Poor	71.3	59.9	100	74
61	F	60-64	1	2	Itraconazole	Yes	Itraconazole	Stopped	None	Itraconazole	200mg BD	400	Stopped	adverse events				Nil	None	None		COPD, HTN, Rheumatoid arthritis,	Discharged	54.3	2	31	Poor	77.3	48.8	86.5	65.1	54.3	2	30	Fair	28.5	6.1	89.6	28.1	54	2	21	Poor	25.5	35.1	73	45.4
64	M	45-49	1	2	Itraconazole	None	Itraconazole	Changed	Voriconazole	Itraconazole	300mg OD	300	Changed	adverse events	ankle edema			Voriconazole 200mg BD	Voriconazole	200mg BD	400	Sarcoidosis, MBL def	Discharged	73.4	5	75	Poor	88	60.9	100	77.6	76.1	5	69	Very poor	100	70	93.3	81.6
81	F	45-49	1	2	Itraconazole	None	Itraconazole	Changed	Voriconazole	Itraconazole	100mg BD	200	Changed	adverse events	Peripheral neuropathy, hallucinations			Voriconazole 200mg AM, 150mg PM	Voriconazole	350mg OD	350	TB, Emphysema,	Discharged	45.8	3	425	Fair	90.7	65.1	71.5	71.4	47.6	4	147	Poor	88	41.3	66.2	56.9	47.6	4	182	Fair	86.7	61.6	48.4	61.4
88	M	60-64	1	1	None	None	None	None	None	None		0	None	Stable clinically				Nil	None	None		?PTB,	Discharged	80.5	1	37	Very good	27.479	0	100	25.3655	80.6	1		Very good	5.9	0	0	0.9
95	F	45-49	1	2	Itraconazole	None	Itraconazole	Stopped	None	Amp B		400	Stopped	Clinical failure				Nil	None	None		MBL, Bronchiectasis, Asthma, ABPA, Lobectomy	Discharged	65.2	2	507	Good	35.5	3.6	17.4	12.1	64.2	1	190	Good	61.4	7.4	24.8	20.7
101	F	80-84	1	2	None	None	None	Stopped	None	Voriconazole	150mg BD	300	Stopped	adverse events	weakness			Nil	None	None		TB, Rheumatoid arthritis	Discharged	54	4	68	Poor	25	45.5	85.7	55.2	55.4	5	71	Fair	22.2	42.6	49.3	41.2	52	5	47	Fair	26	31.8	67.3	42
12	M	45-49	1	2	Itraconazole	Yes	Itraconazole	Stopped		Itraconazole	200mg BD	400	Stopped	Alternative diagnosis	CTD, Rheumatoid lung disease			Nil		None			Discharged	51	5	38	Very poor	88	85	100	90	50.4	5	26	Poor	92.8	73	86.5	80.4
15	F	65-69	2	2	Voriconazole	Yes	Voriconazole	stopped		Itraconazole			stopped	adverse events	ITCZ(Visual impairment), VRCZ (Photosensitivity)							Severe Emphysema	Discharged	29.1	5	326	Very poor	88.8	92	100	93.9
16	M	75-79	1	1	None	None	None	None	None	None			None	Stable clinically				Nil	None	None		Emphysema, Vit D def	Discharged	78.8	1	111	Fair	33.5	6.2	32.5	18.9
44	M	65-69	1	1	Itraconazole	None	Itraconazole	Changed	Voriconazole		200mg BD	400	Changed	Intolerents	GI upset			Voriconazole	Voriconazole	150mg BD	300	Asthma, MBL def, Atypical interstitial lung disease	Discharged	83.8	3	51	Fair	76.5	54.8	37.4	53.1	80.4	3	19	Fair	83.7	61.5	92.5	74.6	78.2	3	44	Fair	74.9	78.9	92.5	82.5
47	F	65-69	1	1	None	None	None	None	None	None			None	Stable clinically				Nil	None	None		Apical bullectomy, Hospital acquired pneumonioa	Discharged	45.2	2.5	119	Good	25	10.6	35.2	20.3	50	3	129	Very good	65.2	10.6	47.7	30.9	53.2	3	90	Good	66.1	12.9	56.8	34.6
68	M	65-69	1	1	Itraconazole	None	Itraconazole	Stopped		Itraconazole	100mg BD	200	Stopped	adverse events	confusion and memory loss					None		DM, HTN, IHD, PVD, COPD, alcohol excess, Asthma, Asbestosis,	Discharged	68	5	26	Poor	95	58.3	80.5	71.1	59.6	4	19	Poor	95.2	42.3	66.3	58.4	66.7	4	12	Fair	88.2	55.9	47.2	58.7
121	M	65-69	1	1	Itraconazole	None	Itraconazole	Stopped		Itraconazole	200mg BD	400	Stopped	Stable clinically				Nil		None			Discharged	69.4	2	20	Fair	53.1	20.5	37.7	31	67.8	1	11	Good	27.2	3.1	11.5	9.6	71	2	10	Fair	34.9	15.9	41.4	27
8	M	60-64	1	1	Itraconazole	None	Itraconazole	Same	Itraconazole	Itraconazole	200mg BD	400	Same			Reduced dose	200	Itraconazole 100mg BD	Itraconazole	100mg BD	200	Emphyesema	Incomplete	85	4	106	Poor	65.8	39.9	100	62.3	83.6	3.5	102	Fair	62.9	33.3	52.8	43.5
13	M	50-54	2	2	Voriconazole	Yes	Voriconazole	Stopped		Voriconazole	300mg BD	300	Stopped	adverse events	Peripheral neuropathy			None		None		TB, Ankylosing spondylitis	Incomplete	69.8	4	92	Very poor	89.5	79.6	92.5	85.3	68.4	4	73	Poor	67.1	43.9	92.5	62.7
19	F	70-74	1	1	Itraconazole	None	Itraconazole	Same	Itraconazole	Itraconazole	300mg OD	300	Same			Reduced dose	100	Itraconazole 100mg BD	Itraconazole	100mg BD	200	Emphysema, Bronchiectasis	Incomplete		3	201	NULL	58.6	46.3	92.3	61.4
29	F	65-69	2	2	Voriconazole	Yes	Voriconazole	Stopped		Itraconazole	200mg BD	400	Stopped	adverse events	Liver toxicity			Nil		None		Pneumothorax, Asthma, MBL	Incomplete			69	Good	58.1	24.9	35.5	32.1		3	37	Good	42.2	9	35.5	22.5	60.4	1	25	Good	42.2	9	35.5	22.5
34	F	85-89	1	2	Itraconazole	Yes	Voriconazole	Same	Voriconazole	Voriconazole	200mg BD	400	Same			Reduced dose	200	Voriconazole 100mg BD	Voriconazole	100mg BD	200	Bronchiectasis, asthma, HTN	Incomplete		5	159	Poor	100	88.4	92.5	91.5	41	5		Very poor	92.9	93.7	92.5	93.2
42	M	65-69	1	2	Itraconazole	Yes	Itraconazole	Changed	Voriconazole	Itraconazole	200mg TDS	600	Changed	intolerence	fatigue, weaknesses			Voriconazole 200mg BD	Voriconazole	200mg BD	400	COPD, Emphysema,	Incomplete	70.8	5	462	Very poor	70.4	66.5	92.5	75.1
66	M	70-74	2	2	None	None	None	None	None	None		0	None					None	None	None		COPD	Incomplete	40.4	3	200	Poor	47.6	48.4	56.7	50.8
75	M	35-39	1	1	Itraconazole	None	Itraconazole	Same	Itraconazole	Itraconazole	100mg BD	200	Same			Same dose	0	Itraconazole 100mg BD	Itraconazole	100mg BD	200	TB, MBL def, Vit D def, Alcholism	Incomplete	55.5	5	184	Poor	95	72.1	100	84.7	57	5	182	Fair	95	79.2	100	88.3
77	M	65-69	1	1	Itraconazole	None	Itraconazole	Same	Itraconazole	Itraconazole	300mg OD	300	Same			Same dose	0	Itraconazole 300mg a day	Itraconazole	300mg OD	300	SCCAlung treated with radiotherapy, COPD,	Incomplete	49.3	5	533	Fair	72.2242	73.0381	92.5068	78.9548
87	F	80-84	2	2	Voriconazole	Yes	Voriconazole	Same	Voriconazole	Voriconazole	100mg BD	200	Same			Increased dose	-200	Voriconazole 200mg BD	Voriconazole	200mg BD	400	COPD,	Incomplete	42.9	4	118	Poor	60.2	57.2	12.6	43.9	45.2	3		Fair	31	28.8	19.3	26.1
91	M	70-74	1	2	None	None	Voriconazole	Same	Voriconazole	Voriconazole	200mg BD	400	Same			Same dose	0	Voriconazole 2oomg BD	Voriconazole	200mg BD	400	Rheumatoid arthritis, COPD, laten TB	Incomplete	61.6		323	Very poor	42.3845	19.8229	20.7722	524.324
100	M	60-64	1	2	Itraconazole	None	Itraconazole	Same	Itraconazole	Itraconazole	300mg OD	300	Same			Same dose	0	Itraconazole	Itraconazole	300mg	300	Apical lung tumour, COPD, MBL	Incomplete	77.5	4		Poor	72	63.7	85.8	71.8	76.5	4		Poor	44.6	57.8	85.7	64.5
3	F	75-79	1	2	None	None	Voriconazole	Same	Voriconazole	Voriconazole	150mg BD	300	Same			Same dose	0	Voriconazole	Voriconazole	150mg BD	300	COPD, TB	Incomplete	54.2	4	148	Very poor	78.6	72.8	85.7	77.7	53	4	122	Very poor	82.2	72.2	72.8	73.9
25	M	75-79	1	2	None	None	Voriconazole	Same	Voriconazole	Voriconazole	200mg BD	400	Same			Same dose	0	Voriconazole 200mg BD	Voriconazole	200mg BD	400	Bronchiectais, COPD,	Incomplete	74	2	80	Fair	33.5	20	53.6	32.4	75.6	3/4	37	Fair	30.5	29.8	79.1	45.2
30	M	85-89	1	1	Itraconazole	None	Itraconazole	Same	Itraconazole	Itraconazole	200mg BD	400	Same			Same dose	0	itraconazole 400mg OD	Itraconazole	400mg OD	400	Bronchiectasis,	Incomplete	51.2	4		Fair	86.2	50.4	86.5	67.3
37	F	55-59	1	2	Itraconazole	None	Itraconazole	Changed	Voriconazole	Itraconazole	300mg OD	300	Changed	clinical failure				Voriconazole 100mg BD	Voriconazole	100mg BD	200	TB, Sarcoidosis ,	Incomplete	58.4	5		Very poor	77.6	78	100	84.7	60.6	5	82	Very poor	88.9	62.7	77.3	60.6
38	M	70-74	1	1	None	None	Itraconazole	Same	Itraconazole	Itraconazole	200mg BD	400	Same			Reduced dose	100	Itraconazole 150mg BD	Itraconazole	150mg BD	300	Idiopathic pulmonary fibrosis, COPD, NHL, CKD, Bronchiectais,	Incomplete	48.4	4	197	Fair	63.6	32.1	83.8	54
27	M	75-79	1	1	Itraconazole	None	Itraconazole	Same	Itraconazole	Itraconazole	200mg BD	400	Same			Increased dose	-200	Itraconazole 300mg OD	Itraconazole	300mg BD	600	Radiotherapy, Emphysema, HTN, DM, lung cancer survivor	Incomplete	79	4	435	Poor	65	38.4	78.3	54.3	76.9	3		Poor	65	38.4	78.3	54.3
52	M	55-59	2	2	Voriconazole	None	Voriconazole	Changed	Posaconazole	Voriconazole	200mg BD	400	Changed	intolerence				Posaconazole 300mg OD	Posaconazole	300mg OD	300	COPD, Emphysema, Previous pneumonia, Vit D def	Incomplete	58	3/4	712	Poor	95.3	73.3	79.7	78.9	59.4	4		Fair	82	52.3	79	65.3
65	M	30-34	1	1	Itraconazole	Yes	Itraconazole	Same	Itraconazole	itraconazole	200mg BD	400	Same			Reduced dose	100	Itraconazole 300mg OD	Itraconazole	300mg OD	300	prior pneumonia	Incomplete	83.3	2	103	Good	10.3	4	23.3	10.9
69	M	70-74	2	2	Voriconazole	Yes	Itraconazole	Changed	Voriconazole	Itraconazole	100mg OD	100	Changed	Clinical failure				Voriconazole 250mg BD	Voriconazole	250mg BD	500	Asthma, ABPA	Incomplete	79.8	5	26	Fair	63.9	40.2	79	55.9	77.8	4	23	Fair	62.9	19.5	83.9	45.4
70	M	70-74	1	1	Itraconazole	None	Itraconazole	Same	Itraconazole	Itraconazole	200mg BD	400	Same			Reduced dose	100	Itraconazole 200mg mane, 100mg tarde	Itraconazole	300mg OD	300	ABPA, Asthma, Bronchiectasis, Myocardia ischaemia,	Incomplete	48	5	38	Fair	44.8	54.5	92.5	64.6
74	M	50-54	2	2	Voriconazole	None	Voriconazole	Same	Voriconazole	Voriconazole	250mg BD	500	Same			Same dose	0	Voriconazole 250mg BD	Voriconazole	250mg BD	500	Current smoker, Previous M.avium	Incomplete	116.4	2	133	Good	61.9	18.4	59.5	38.1	119.4	4	102	Fair	76.9	47.4	100	67.5
76	F	70-74	1	1	None	None	None	None	None	None			None					None	None	None		Severe cavitary pneumococcal pneumonia,	Incomplete	57.6	1	518	Good	11	24.1	12.2	18.5
78	F	70-74	1	1	None	None	None	None	None	None		0	None	Resected aspergilloma				None	None	None		COPD, Bronchiectasis, MBL deficiency, IHD, Ex-smoker, Resected aspergilloma	Incomplete	61.8	4	64	Good	91.1	51.3	80.3	66.7	61.4	2	64	Fair	97.5	65.1	85	77
82	F	55-59	1	1	None	None	Itraconazole	Same	Itraconazole	Itraconazole	100mg BD	200	Same			Increased dose	-100	Itraconazole 200mg mane, 100mg nocte	Itraconazole	300mg OD	300	Current smoker,COPD, Bullous emphysema, osteoarthritis, recurrent lower respiratory tract infection	Incomplete	39.2	5	153	Very poor	95.6	61.9	79.5	72.8	39.6	4	149	Poor	67.1	85.4	100	85.8
88	F	70-74	1	1	Itraconazole	None	Itraconazole	Same	Itraconazole	Itraconazole	300mg OD	300	Same			Reduced dose	200	Itraconazole 100mg OD	Itraconazole	100mg OD	100	Lung carcinoma,	Incomplete	44	5	110	Very poor	100	72.5	100	85.2
99	F	70-74	1	1	Itraconazole	None	Itraconazole	Same	Itraconazole	Itraconazole	200mg BD	400	Same			Reduced dose	300	Itraconazole 100mg OD	Itraconazole	100mg OD	100	COPD, TB	Incomplete	43	2	62	Good	67.6	65.8	79.1	70.1	41.6	5	51	Poor	92.7	84.9	92.5	88.7
107	F	65-69	2	2	Voriconazole	None	Itraconazole	Same	Itraconazole	Itraconazole	100mg BD	200	Same			Same dose	0	Itraconazole 100mg BD	Itraconazole	100mg BD	200	ABPA, previous lung abscess, PTB, Vit D def,	Incomplete	39	2	399	Fair	40.9	18.2	37.7	27.3	35.9	4	540	Fair	88.4	89.7	100	92.4
109	M	60-64	2	2	Posaconazole	Yes	Voriconazole	Changed	Posaconazole	Itraconazole	200mg BD	400	Changed	adverse events	ankle edema			Posaconazole 300mg OD	Posaconazole	300mg OD	300	Bronchiectais, pneumothorax, TB, NTM, MBL def,	Incomplete	70.2	5	99	Fair	100	30.9	57.7	41.4	67.6	4	73	Poor	78.7	88	100	88
115	F	40-44	2	2	Voriconazole	Yes	Voriconazole	Same	Voriconazole	Voriconazole	150mg BD	300	Same			Increased dose	-100	Voriconazole 200mg BD	Voriconazole	200mg BD	400	Lobectomy, Pneumothorax, CAP	Incomplete											68	Good	42.8	22.1	59.5	36.7	81.6	2	84	Good	43.9	16.8	59.5	39.3
114	M	75-79	1	1	Itraconazole	None	Itraconazole	Same	Itraconazole	Itraconazole	200mg BD	400	Same			Same dose	0		Itraconazole	200mg BD	400	Asbestos, Emphysema	Incomplete	72.6	5	199	Very poor	100	82.8	100	90.9
